# Supplementary material for: Sex-Specific Patterns of Force Plate-Derived Predictors for Vertical Jump Performance and Algorithmic Musculoskeletal Injury Risk in College Athletes
Source: Sports (Basel). 2026 Feb 5;14(2):67. doi: 10.3390/sports14020067 (PMC12944276; doi:10.3390/sports14020067)
Supplement: Supplementary file 1 [file sports-14-00067-s001.zip]

Archive with 1 entries (1 files):
- sports-4076768-supplementary.pdf
